# Supplementary material for: Evaluation of an advance care planning training program for practice professionals in Japan incorporating shared decision making skills training: a prospective study of a curricular intervention
Source: BMC Palliat Care. 2022 Jul 26;21:135. doi: 10.1186/s12904-022-01019-x (PMC9315089; doi:10.1186/s12904-022-01019-x)
Supplement: Supplementary file 1 — Additional file 1. [file 12904_2022_1019_MOESM1_ESM.xlsx]

## Sheet: supplement file
id	Time	Provider SDM1	Provider SDM2	Provider SDM3	Provider SDM4	Provider SDM5	Provider SDM6	Provider SDM7	Provider SDM8	Provider SDM9	Patient SDM1	Patient SDM2	Patient SDM3	Patient SDM4	Patient SDM5	Patient SDM6	Patient SDM7	Patient SDM8	Patient SDM9
1	O1	6.66667	6.66667	6.66667	2.22222	6.66667	6.66667	4.44444	6.66667	6.66667	11.1111	6.66667	8.88889	2.22222	11.1111	11.1111	4.44444	8.88889	11.1111
2	O1	6.66667	6.66667	6.66667	4.44444	6.66667	6.66667	4.44444	4.44444	8.88889	6.66667	6.66667	6.66667	4.44444	6.66667	6.66667	4.44444	4.44444	4.44444
3	O1	6.66667	6.66667	6.66667	4.44444	6.66667	6.66667	2.22222	6.66667	6.66667	6.66667	8.88889	8.88889	6.66667	6.66667	8.88889	6.66667	6.66667	8.88889
4	O1	6.66667	6.66667	6.66667	6.66667	8.88889	6.66667	6.66667	6.66667	8.88889	8.88889	8.88889	11.1111	6.66667	11.1111	11.1111	8.88889	11.1111	8.88889
5	O1	0	4.44444	2.22222	2.22222	2.22222	2.22222	2.22222	2.22222	2.22222	8.88889	8.88889	8.88889	6.66667	8.88889	11.1111	6.66667	11.1111	8.88889
6	O1	8.88889	6.66667	6.66667	6.66667	6.66667	6.66667	4.44444	6.66667	6.66667	11.1111	11.1111	8.88889	6.66667	8.88889	11.1111	8.88889	11.1111	11.1111
7	O1	2.22222	2.22222	0	0	2.22222	6.66667	0	2.22222	6.66667	6.66667	8.88889	8.88889	8.88889	8.88889	8.88889	8.88889	11.1111	8.88889
8	O1	6.66667	6.66667	6.66667	2.22222	6.66667	0	0	0	6.66667	6.66667	6.66667	4.44444	4.44444	6.66667	2.22222	2.22222	2.22222	6.66667
9	O1	4.44444	8.88889	8.88889	4.44444	8.88889	11.1111	11.1111	11.1111	11.1111	8.88889	11.1111	11.1111	11.1111	11.1111	11.1111	11.1111	11.1111	11.1111
10	O1	8.88889	6.66667	6.66667	6.66667	6.66667	4.44444	4.44444	4.44444	4.44444	11.1111	11.1111	11.1111	6.66667	11.1111	6.66667	8.88889	6.66667	8.88889
11	O1	6.66667	6.66667	4.44444	4.44444	6.66667	8.88889	6.66667	6.66667	8.88889	8.88889	6.66667	6.66667	6.66667	6.66667	6.66667	6.66667	6.66667	6.66667
12	O1	8.88889	8.88889	8.88889	8.88889	8.88889	8.88889	6.66667	8.88889	8.88889	11.1111	8.88889	8.88889	11.1111	11.1111	8.88889	8.88889	6.66667	11.1111
13	O1	8.88889	6.66667	8.88889	6.66667	6.66667	6.66667	4.44444	8.88889	8.88889	8.88889	6.66667	8.88889	6.66667	6.66667	8.88889	8.88889	6.66667	6.66667
14	O1	6.66667	6.66667	6.66667	6.66667	4.44444	6.66667	4.44444	6.66667	6.66667	8.88889	4.44444	11.1111	4.44444	8.88889	11.1111	6.66667	8.88889	8.88889
15	O1	6.66667	6.66667	4.44444	4.44444	6.66667	6.66667	6.66667	4.44444	4.44444	6.66667	4.44444	6.66667	2.22222	4.44444	11.1111	2.22222	0	0
16	O1	8.88889	8.88889	8.88889	6.66667	8.88889	6.66667	6.66667	6.66667	6.66667	11.1111	11.1111	8.88889	8.88889	11.1111	11.1111	11.1111	11.1111	11.1111
17	O1	8.88889	2.22222	0	0	8.88889	0	8.88889	8.88889	11.1111	2.22222	6.66667	6.66667	2.22222	6.66667	6.66667	6.66667	6.66667	6.66667
18	O1	4.44444	6.66667	8.88889	6.66667	6.66667	2.22222	2.22222	0	0	4.44444	4.44444	4.44444	4.44444	4.44444	4.44444	4.44444	4.44444	4.44444
19	O1	6.66667	6.66667	2.22222	2.22222	6.66667	6.66667	4.44444	6.66667	6.66667	8.88889	11.1111	8.88889	6.66667	11.1111	8.88889	6.66667	11.1111	8.88889
20	O1	6.66667	6.66667	6.66667	4.44444	6.66667	4.44444	6.66667	6.66667	8.88889	8.88889	8.88889	11.1111	8.88889	8.88889	8.88889	8.88889	8.88889	11.1111
21	O1	8.88889	6.66667	6.66667	6.66667	8.88889	8.88889	6.66667	8.88889	6.66667	8.88889	8.88889	6.66667	8.88889	8.88889	11.1111	8.88889	8.88889	8.88889
22	O1	2.22222	2.22222	6.66667	4.44444	4.44444	8.88889	4.44444	6.66667	6.66667	6.66667	8.88889	8.88889	6.66667	8.88889	11.1111	6.66667	8.88889	8.88889
23	O1	4.44444	6.66667	6.66667	6.66667	6.66667	8.88889	6.66667	8.88889	8.88889	6.66667	6.66667	11.1111	8.88889	8.88889	8.88889	4.44444	8.88889	8.88889
24	O1	8.88889	6.66667	6.66667	4.44444	6.66667	11.1111	8.88889	8.88889	6.66667	8.88889	6.66667	6.66667	0	6.66667	8.88889	2.22222	8.88889	2.22222
25	O1	2.22222	2.22222	2.22222	2.22222	6.66667	8.88889	2.22222	8.88889	6.66667	11.1111	11.1111	8.88889	2.22222	2.22222	8.88889	2.22222	2.22222	2.22222
26	O1	6.66667	2.22222	11.1111	4.44444	6.66667	6.66667	6.66667	6.66667	2.22222	8.88889	8.88889	8.88889	2.22222	6.66667	6.66667	4.44444	6.66667	6.66667
27	O1	4.44444	6.66667	6.66667	2.22222	6.66667	2.22222	2.22222	4.44444	4.44444	8.88889	11.1111	11.1111	6.66667	8.88889	8.88889	6.66667	6.66667	6.66667
28	O1	6.66667	2.22222	6.66667	2.22222	6.66667	6.66667	4.44444	6.66667	6.66667	6.66667	6.66667	6.66667	6.66667	6.66667	6.66667	8.88889	6.66667	8.88889
29	O1	6.66667	6.66667	8.88889	4.44444	6.66667	6.66667	4.44444	6.66667	6.66667	8.88889	8.88889	8.88889	2.22222	6.66667	8.88889	4.44444	8.88889	8.88889
30	O1	6.66667	4.44444	4.44444	4.44444	4.44444	2.22222	4.44444	4.44444	2.22222	6.66667	4.44444	6.66667	4.44444	6.66667	4.44444	4.44444	4.44444	6.66667
31	O1	4.44444	8.88889	6.66667	4.44444	6.66667	6.66667	6.66667	6.66667	6.66667	4.44444	4.44444	8.88889	6.66667	6.66667	4.44444	0	0	0
32	O1	4.44444	2.22222	6.66667	4.44444	6.66667	6.66667	4.44444	6.66667	4.44444	4.44444	6.66667	6.66667	4.44444	6.66667	8.88889	4.44444	6.66667	6.66667
33	O1	8.88889	8.88889	8.88889	6.66667	6.66667	8.88889	6.66667	8.88889	8.88889	11.1111	4.44444	11.1111	4.44444	8.88889	11.1111	6.66667	8.88889	8.88889
34	O1	4.44444	4.44444	6.66667	4.44444	6.66667	6.66667	2.22222	4.44444	4.44444	8.88889	6.66667	6.66667	4.44444	6.66667	8.88889	4.44444	6.66667	6.66667
35	O1	6.66667	8.88889	6.66667	2.22222	6.66667	6.66667	4.44444	4.44444	6.66667	6.66667	6.66667	2.22222	2.22222	2.22222	8.88889	2.22222	4.44444	6.66667
36	O1	2.22222	6.66667	6.66667	4.44444	4.44444	6.66667	2.22222	4.44444	6.66667	6.66667	6.66667	6.66667	4.44444	6.66667	6.66667	6.66667	6.66667	6.66667
37	O1	6.66667	6.66667	4.44444	4.44444	6.66667	6.66667	4.44444	2.22222	2.22222	6.66667	6.66667	6.66667	6.66667	6.66667	6.66667	6.66667	6.66667	6.66667
38	O1	11.1111	6.66667	4.44444	8.88889	6.66667	4.44444	6.66667	8.88889	6.66667	11.1111	11.1111	8.88889	11.1111	8.88889	11.1111	11.1111	11.1111	11.1111
39	O1	6.66667	6.66667	4.44444	2.22222	2.22222	2.22222	2.22222	2.22222	4.44444	8.88889	8.88889	11.1111	8.88889	6.66667	6.66667	6.66667	4.44444	4.44444
40	O1	6.66667	6.66667	6.66667	6.66667	6.66667	6.66667	4.44444	6.66667	6.66667	11.1111	11.1111	11.1111	8.88889	11.1111	11.1111	8.88889	11.1111	11.1111
41	O1	4.44444	4.44444	6.66667	6.66667	6.66667	6.66667	4.44444	6.66667	6.66667	8.88889	11.1111	8.88889	6.66667	8.88889	8.88889	8.88889	8.88889	8.88889
42	O1	6.66667	8.88889	4.44444	6.66667	6.66667	8.88889	6.66667	6.66667	8.88889	6.66667	8.88889	8.88889	6.66667	11.1111	8.88889	4.44444	6.66667	8.88889
43	O1	6.66667	6.66667	6.66667	6.66667	6.66667	4.44444	4.44444	4.44444	6.66667	8.88889	8.88889	4.44444	4.44444	6.66667	8.88889	4.44444	6.66667	8.88889
44	O1	8.88889	6.66667	6.66667	4.44444	6.66667	6.66667	6.66667	6.66667	6.66667	8.88889	8.88889	8.88889	6.66667	8.88889	8.88889	6.66667	8.88889	8.88889
45	O1	6.66667	6.66667	6.66667	8.88889	8.88889	6.66667	4.44444	6.66667	6.66667	11.1111	11.1111	11.1111	11.1111	11.1111	11.1111	6.66667	11.1111	11.1111
46	O1	4.44444	6.66667	4.44444	2.22222	4.44444	6.66667	2.22222	4.44444	4.44444	8.88889	8.88889	6.66667	6.66667	8.88889	6.66667	6.66667	8.88889	8.88889
47	O1	4.44444	2.22222	2.22222	0	4.44444	0	0	0	0	11.1111	6.66667	0	0	0	0	0	0	0
48	O1	4.44444	4.44444	6.66667	2.22222	6.66667	6.66667	2.22222	8.88889	6.66667	8.88889	8.88889	8.88889	8.88889	8.88889	6.66667	6.66667	8.88889	8.88889
49	O1	8.88889	8.88889	8.88889	6.66667	8.88889	6.66667	6.66667	6.66667	8.88889	4.44444	4.44444	8.88889	8.88889	8.88889	6.66667	6.66667	6.66667	8.88889
50	O1	6.66667	4.44444	4.44444	6.66667	6.66667	4.44444	6.66667	6.66667	6.66667	6.66667	6.66667	4.44444	6.66667	4.44444	4.44444	4.44444	6.66667	0
51	O1	6.66667	4.44444	2.22222	0	2.22222	4.44444	2.22222	2.22222	2.22222	8.88889	11.1111	4.44444	4.44444	8.88889	8.88889	4.44444	4.44444	4.44444
52	O1	6.66667	6.66667	6.66667	2.22222	6.66667	4.44444	2.22222	2.22222	8.88889	11.1111	11.1111	8.88889	6.66667	11.1111	11.1111	11.1111	11.1111	11.1111
53	O1	11.1111	8.88889	8.88889	6.66667	6.66667	8.88889	6.66667	6.66667	4.44444	11.1111	11.1111	11.1111	11.1111	11.1111	11.1111	11.1111	11.1111	8.88889
54	O1	4.44444	4.44444	4.44444	4.44444	6.66667	4.44444	4.44444	6.66667	6.66667	8.88889	6.66667	6.66667	6.66667	6.66667	6.66667	6.66667	6.66667	6.66667
55	O1	6.66667	8.88889	6.66667	6.66667	6.66667	6.66667	6.66667	8.88889	8.88889	11.1111	11.1111	11.1111	8.88889	8.88889	11.1111	6.66667	11.1111	11.1111
56	O1	11.1111	8.88889	8.88889	8.88889	6.66667	6.66667	6.66667	4.44444	8.88889	8.88889	6.66667	11.1111	8.88889	6.66667	8.88889	8.88889	8.88889	11.1111
57	O1	2.22222	4.44444	0	0	0	0	0	0	0	4.44444	4.44444	2.22222	4.44444	4.44444	0	0	0	0
58	O1	6.66667	6.66667	6.66667	4.44444	6.66667	6.66667	4.44444	6.66667	6.66667	11.1111	6.66667	6.66667	4.44444	8.88889	8.88889	2.22222	8.88889	4.44444
59	O1	8.88889	8.88889	8.88889	6.66667	6.66667	6.66667	6.66667	6.66667	6.66667	8.88889	8.88889	11.1111	6.66667	8.88889	8.88889	4.44444	8.88889	8.88889
60	O1	4.44444	6.66667	6.66667	4.44444	8.88889	6.66667	0	8.88889	8.88889	6.66667	6.66667	8.88889	4.44444	6.66667	8.88889	6.66667	6.66667	6.66667
61	O1	8.88889	6.66667	6.66667	4.44444	6.66667	4.44444	4.44444	2.22222	6.66667	11.1111	8.88889	6.66667	8.88889	8.88889	6.66667	4.44444	6.66667	8.88889
62	O1	4.44444	4.44444	6.66667	2.22222	6.66667	6.66667	2.22222	6.66667	6.66667	6.66667	6.66667	6.66667	4.44444	6.66667	6.66667	6.66667	6.66667	6.66667
63	O1	8.88889	11.1111	8.88889	8.88889	6.66667	8.88889	6.66667	8.88889	11.1111	11.1111	11.1111	11.1111	8.88889	11.1111	11.1111	11.1111	11.1111	8.88889
64	O1	4.44444	6.66667	6.66667	6.66667	6.66667	8.88889	6.66667	6.66667	6.66667	11.1111	8.88889	8.88889	11.1111	8.88889	6.66667	6.66667	11.1111	11.1111
65	O1	8.88889	8.88889	8.88889	6.66667	6.66667	8.88889	8.88889	8.88889	8.88889	8.88889	8.88889	8.88889	6.66667	8.88889	8.88889	8.88889	8.88889	8.88889
66	O1	8.88889	8.88889	8.88889	8.88889	8.88889	11.1111	8.88889	11.1111	8.88889	8.88889	8.88889	8.88889	4.44444	8.88889	8.88889	4.44444	8.88889	6.66667
67	O1	8.88889	6.66667	6.66667	2.22222	6.66667	6.66667	2.22222	6.66667	6.66667	6.66667	8.88889	8.88889	6.66667	8.88889	8.88889	6.66667	6.66667	8.88889
68	O1	6.66667	6.66667	6.66667	4.44444	6.66667	6.66667	4.44444	6.66667	6.66667	8.88889	11.1111	8.88889	2.22222	8.88889	6.66667	6.66667	8.88889	6.66667
69	O1	0	0	2.22222	4.44444	2.22222	0	2.22222	0	0	4.44444	4.44444	4.44444	6.66667	4.44444	11.1111	6.66667	6.66667	4.44444
70	O1	8.88889	8.88889	6.66667	8.88889	8.88889	4.44444	4.44444	4.44444	4.44444	11.1111	11.1111	8.88889	11.1111	11.1111	11.1111	8.88889	8.88889	11.1111
71	O1	4.44444	6.66667	6.66667	6.66667	6.66667	8.88889	6.66667	4.44444	4.44444	8.88889	11.1111	11.1111	11.1111	8.88889	11.1111	8.88889	11.1111	11.1111
72	O1	6.66667	6.66667	4.44444	4.44444	6.66667	6.66667	6.66667	4.44444	2.22222	6.66667	4.44444	4.44444	4.44444	4.44444	6.66667	4.44444	6.66667	6.66667
73	O1	0	2.22222	2.22222	2.22222	2.22222	2.22222	2.22222	2.22222	2.22222	8.88889	11.1111	8.88889	8.88889	8.88889	8.88889	8.88889	8.88889	8.88889
74	O1	4.44444	4.44444	6.66667	4.44444	4.44444	4.44444	4.44444	4.44444	6.66667	11.1111	8.88889	8.88889	6.66667	11.1111	8.88889	8.88889	11.1111	11.1111
75	O1	6.66667	6.66667	6.66667	6.66667	6.66667	6.66667	6.66667	6.66667	8.88889	4.44444	6.66667	6.66667	8.88889	6.66667	2.22222	4.44444	6.66667	2.22222
76	O1	8.88889	6.66667	6.66667	2.22222	6.66667	6.66667	4.44444	4.44444	8.88889	8.88889	6.66667	4.44444	4.44444	6.66667	8.88889	2.22222	6.66667	8.88889
77	O1	6.66667	6.66667	4.44444	4.44444	4.44444	4.44444	2.22222	4.44444	6.66667	6.66667	4.44444	6.66667	4.44444	4.44444	8.88889	6.66667	4.44444	4.44444
78	O1	6.66667	6.66667	4.44444	6.66667	6.66667	6.66667	6.66667	6.66667	6.66667	8.88889	8.88889	8.88889	6.66667	8.88889	8.88889	8.88889	8.88889	8.88889
79	O1	6.66667	6.66667	4.44444	4.44444	6.66667	6.66667	4.44444	8.88889	8.88889	6.66667	6.66667	8.88889	6.66667	8.88889	11.1111	8.88889	8.88889	6.66667
80	O1	6.66667	2.22222	6.66667	6.66667	6.66667	8.88889	8.88889	6.66667	6.66667	8.88889	11.1111	8.88889	6.66667	8.88889	11.1111	8.88889	11.1111	8.88889
81	O1	4.44444	6.66667	6.66667	4.44444	6.66667	6.66667	4.44444	6.66667	6.66667	11.1111	8.88889	6.66667	11.1111	8.88889	11.1111	11.1111	11.1111	11.1111
82	O1	6.66667	6.66667	6.66667	6.66667	6.66667	8.88889	6.66667	8.88889	6.66667	8.88889	8.88889	11.1111	8.88889	6.66667	11.1111	6.66667	6.66667	11.1111
83	O1	2.22222	2.22222	6.66667	6.66667	4.44444	6.66667	2.22222	6.66667	6.66667	8.88889	8.88889	8.88889	4.44444	8.88889	2.22222	8.88889	8.88889	8.88889
84	O1	6.66667	4.44444	6.66667	4.44444	4.44444	6.66667	6.66667	4.44444	6.66667	6.66667	4.44444	11.1111	4.44444	11.1111	11.1111	6.66667	6.66667	8.88889
85	O1	11.1111	6.66667	4.44444	4.44444	6.66667	4.44444	4.44444	4.44444	4.44444	11.1111	8.88889	8.88889	6.66667	11.1111	11.1111	6.66667	11.1111	6.66667
86	O1	6.66667	4.44444	6.66667	6.66667	4.44444	8.88889	6.66667	6.66667	8.88889	8.88889	8.88889	8.88889	6.66667	8.88889	8.88889	6.66667	8.88889	8.88889
87	O1	6.66667	4.44444	6.66667	4.44444	6.66667	6.66667	4.44444	6.66667	6.66667	8.88889	6.66667	4.44444	6.66667	6.66667	6.66667	6.66667	8.88889	8.88889
88	O1	8.88889	8.88889	6.66667	6.66667	8.88889	8.88889	8.88889	6.66667	8.88889	8.88889	11.1111	8.88889	11.1111	11.1111	11.1111	11.1111	11.1111	11.1111
89	O1	4.44444	4.44444	6.66667	6.66667	4.44444	6.66667	4.44444	6.66667	6.66667	11.1111	8.88889	8.88889	8.88889	6.66667	11.1111	8.88889	8.88889	11.1111
90	O1	4.44444	2.22222	8.88889	8.88889	8.88889	8.88889	6.66667	6.66667	8.88889	8.88889	8.88889	11.1111	11.1111	11.1111	11.1111	8.88889	11.1111	8.88889
91	O1	4.44444	4.44444	6.66667	4.44444	6.66667	6.66667	4.44444	6.66667	6.66667	6.66667	6.66667	4.44444	2.22222	8.88889	6.66667	4.44444	6.66667	6.66667
92	O1	2.22222	2.22222	2.22222	2.22222	2.22222	2.22222	2.22222	2.22222	2.22222	4.44444	2.22222	8.88889	4.44444	8.88889	4.44444	2.22222	4.44444	6.66667
93	O1	6.66667	4.44444	6.66667	6.66667	6.66667	6.66667	4.44444	6.66667	6.66667	6.66667	6.66667	6.66667	6.66667	8.88889	4.44444	4.44444	6.66667	6.66667
94	O1	6.66667	6.66667	2.22222	2.22222	6.66667	6.66667	2.22222	6.66667	6.66667	11.1111	11.1111	11.1111	11.1111	11.1111	11.1111	11.1111	8.88889	11.1111
95	O1	6.66667	4.44444	6.66667	4.44444	6.66667	4.44444	4.44444	6.66667	6.66667	8.88889	11.1111	8.88889	8.88889	11.1111	8.88889	6.66667	6.66667	8.88889
96	O1	4.44444	4.44444	4.44444	4.44444	4.44444	4.44444	4.44444	4.44444	4.44444	4.44444	6.66667	4.44444	4.44444	6.66667	6.66667	4.44444	6.66667	6.66667
97	O1	2.22222	2.22222	4.44444	4.44444	4.44444	2.22222	4.44444	4.44444	6.66667	6.66667	6.66667	6.66667	6.66667	6.66667	8.88889	4.44444	8.88889	8.88889
98	O1	4.44444	2.22222	6.66667	4.44444	4.44444	6.66667	4.44444	4.44444	4.44444	8.88889	11.1111	8.88889	8.88889	11.1111	11.1111	8.88889	11.1111	11.1111
99	O1	8.88889	11.1111	8.88889	8.88889	11.1111	11.1111	8.88889	11.1111	11.1111	6.66667	8.88889	8.88889	4.44444	6.66667	11.1111	4.44444	8.88889	8.88889
100	O1	2.22222	2.22222	2.22222	2.22222	2.22222	6.66667	2.22222	6.66667	6.66667	8.88889	6.66667	8.88889	4.44444	6.66667	6.66667	6.66667	8.88889	8.88889
101	O1	0	6.66667	2.22222	0	0	0	0	0	2.22222	4.44444	6.66667	4.44444	4.44444	6.66667	6.66667	6.66667	4.44444	6.66667
102	O1	8.88889	8.88889	6.66667	2.22222	8.88889	8.88889	0	6.66667	6.66667	6.66667	8.88889	2.22222	2.22222	6.66667	6.66667	6.66667	8.88889	11.1111
103	O1	6.66667	8.88889	2.22222	2.22222	2.22222	2.22222	2.22222	6.66667	4.44444	6.66667	6.66667	4.44444	2.22222	4.44444	4.44444	4.44444	6.66667	6.66667
104	O1	11.1111	4.44444	8.88889	8.88889	6.66667	11.1111	8.88889	8.88889	8.88889	11.1111	11.1111	11.1111	11.1111	11.1111	11.1111	8.88889	6.66667	11.1111
105	O1	8.88889	8.88889	8.88889	8.88889	8.88889	8.88889	6.66667	8.88889	8.88889	11.1111	11.1111	11.1111	8.88889	11.1111	8.88889	8.88889	8.88889	11.1111
106	O1	6.66667	6.66667	6.66667	6.66667	6.66667	6.66667	6.66667	8.88889	8.88889	8.88889	8.88889	8.88889	8.88889	8.88889	11.1111	8.88889	11.1111	11.1111
107	O1	8.88889	2.22222	6.66667	6.66667	2.22222	6.66667	6.66667	2.22222	2.22222	8.88889	4.44444	11.1111	8.88889	8.88889	8.88889	4.44444	6.66667	6.66667
108	O1	6.66667	4.44444	8.88889	6.66667	6.66667	6.66667	6.66667	4.44444	6.66667	11.1111	11.1111	11.1111	8.88889	8.88889	11.1111	8.88889	11.1111	11.1111
109	O1	11.1111	6.66667	11.1111	11.1111	6.66667	6.66667	6.66667	4.44444	2.22222	8.88889	6.66667	11.1111	11.1111	8.88889	8.88889	8.88889	11.1111	2.22222
110	O1	8.88889	8.88889	4.44444	6.66667	2.22222	6.66667	2.22222	6.66667	4.44444	11.1111	2.22222	8.88889	6.66667	4.44444	8.88889	6.66667	11.1111	11.1111
111	O1	11.1111	4.44444	11.1111	11.1111	8.88889	11.1111	8.88889	11.1111	4.44444	8.88889	8.88889	11.1111	8.88889	8.88889	11.1111	6.66667	8.88889	8.88889
112	O1	8.88889	2.22222	4.44444	2.22222	8.88889	11.1111	2.22222	6.66667	6.66667	11.1111	11.1111	11.1111	4.44444	11.1111	11.1111	6.66667	11.1111	11.1111
113	O1	6.66667	6.66667	6.66667	2.22222	6.66667	11.1111	6.66667	6.66667	6.66667	8.88889	8.88889	8.88889	4.44444	11.1111	11.1111	4.44444	11.1111	11.1111
114	O1	8.88889	8.88889	11.1111	4.44444	6.66667	6.66667	4.44444	8.88889	8.88889	8.88889	8.88889	8.88889	6.66667	8.88889	6.66667	6.66667	8.88889	8.88889
115	O1	11.1111	8.88889	11.1111	11.1111	8.88889	11.1111	6.66667	11.1111	8.88889	11.1111	11.1111	11.1111	11.1111	11.1111	11.1111	8.88889	11.1111	11.1111
116	O1	8.88889	2.22222	11.1111	8.88889	4.44444	11.1111	6.66667	8.88889	8.88889	11.1111	11.1111	11.1111	11.1111	11.1111	11.1111	11.1111	11.1111	11.1111
117	O1	8.88889	6.66667	6.66667	4.44444	6.66667	4.44444	2.22222	2.22222	2.22222	11.1111	8.88889	8.88889	4.44444	6.66667	4.44444	4.44444	4.44444	6.66667
118	O1	4.44444	4.44444	4.44444	4.44444	4.44444	4.44444	2.22222	2.22222	4.44444	8.88889	8.88889	11.1111	8.88889	11.1111	11.1111	6.66667	11.1111	11.1111
119	O1	8.88889	8.88889	8.88889	4.44444	6.66667	6.66667	6.66667	8.88889	8.88889	11.1111	6.66667	8.88889	6.66667	6.66667	11.1111	8.88889	11.1111	11.1111
120	O1	8.88889	6.66667	8.88889	6.66667	6.66667	8.88889	6.66667	4.44444	6.66667	11.1111	11.1111	8.88889	8.88889	8.88889	11.1111	8.88889	8.88889	11.1111
121	O1	8.88889	6.66667	6.66667	6.66667	4.44444	8.88889	8.88889	8.88889	6.66667	4.44444	4.44444	6.66667	4.44444	4.44444	6.66667	4.44444	8.88889	8.88889
122	O1	11.1111	4.44444	6.66667	6.66667	4.44444	11.1111	4.44444	6.66667	8.88889	8.88889	8.88889	8.88889	6.66667	6.66667	8.88889	6.66667	8.88889	8.88889
123	O1	6.66667	6.66667	6.66667	6.66667	4.44444	4.44444	4.44444	4.44444	2.22222	6.66667	8.88889	4.44444	4.44444	6.66667	6.66667	4.44444	6.66667	6.66667
124	O1	6.66667	4.44444	0	0	0	0	0	0	0	11.1111	6.66667	0	2.22222	4.44444	2.22222	2.22222	2.22222	4.44444
125	O1	8.88889	4.44444	6.66667	6.66667	4.44444	6.66667	4.44444	4.44444	6.66667	8.88889	6.66667	11.1111	6.66667	6.66667	11.1111	6.66667	11.1111	8.88889
126	O1	8.88889	6.66667	8.88889	8.88889	8.88889	8.88889	6.66667	8.88889	8.88889	11.1111	11.1111	11.1111	11.1111	11.1111	11.1111	8.88889	11.1111	11.1111
127	O1	8.88889	6.66667	6.66667	2.22222	4.44444	4.44444	2.22222	6.66667	0	8.88889	8.88889	8.88889	6.66667	8.88889	6.66667	6.66667	8.88889	8.88889
128	O1	8.88889	6.66667	6.66667	8.88889	6.66667	8.88889	6.66667	6.66667	6.66667	11.1111	8.88889	11.1111	8.88889	8.88889	11.1111	6.66667	6.66667	11.1111
129	O1	11.1111	11.1111	11.1111	11.1111	8.88889	11.1111	8.88889	8.88889	11.1111	11.1111	11.1111	11.1111	11.1111	11.1111	11.1111	8.88889	11.1111	11.1111
130	O1	6.66667	6.66667	6.66667	4.44444	4.44444	8.88889	4.44444	6.66667	4.44444	6.66667	6.66667	6.66667	4.44444	4.44444	8.88889	4.44444	6.66667	6.66667
131	O1	8.88889	8.88889	8.88889	6.66667	8.88889	8.88889	4.44444	8.88889	11.1111	11.1111	11.1111	11.1111	11.1111	11.1111	11.1111	8.88889	11.1111	11.1111
132	O1	6.66667	6.66667	8.88889	6.66667	6.66667	6.66667	6.66667	6.66667	6.66667	11.1111	11.1111	11.1111	11.1111	11.1111	11.1111	11.1111	8.88889	11.1111
133	O1	11.1111	6.66667	8.88889	8.88889	6.66667	11.1111	6.66667	8.88889	8.88889	8.88889	8.88889	8.88889	8.88889	8.88889	11.1111	8.88889	11.1111	11.1111
134	O1	8.88889	6.66667	11.1111	8.88889	8.88889	8.88889	8.88889	6.66667	8.88889	8.88889	8.88889	8.88889	8.88889	8.88889	8.88889	6.66667	8.88889	8.88889
135	O2	6.66667	6.66667	8.88889	6.66667	6.66667	6.66667	4.44444	6.66667	6.66667	6.66667	4.44444	6.66667	4.44444	6.66667	6.66667	6.66667	4.44444	6.66667
136	O2	2.22222	2.22222	0	2.22222	2.22222	2.22222	2.22222	0	0	6.66667	4.44444	6.66667	4.44444	6.66667	6.66667	4.44444	6.66667	6.66667
137	O2	6.66667	8.88889	6.66667	6.66667	8.88889	6.66667	6.66667	6.66667	6.66667	8.88889	6.66667	11.1111	8.88889	11.1111	11.1111	8.88889	8.88889	8.88889
138	O2	6.66667	6.66667	8.88889	6.66667	6.66667	8.88889	6.66667	6.66667	2.22222	8.88889	11.1111	8.88889	6.66667	6.66667	11.1111	8.88889	8.88889	6.66667
139	O2	6.66667	8.88889	6.66667	6.66667	6.66667	4.44444	4.44444	6.66667	8.88889	8.88889	6.66667	8.88889	6.66667	6.66667	8.88889	6.66667	8.88889	11.1111
140	O2	11.1111	6.66667	8.88889	8.88889	6.66667	8.88889	6.66667	6.66667	6.66667	8.88889	11.1111	11.1111	8.88889	8.88889	11.1111	8.88889	8.88889	8.88889
141	O2	8.88889	6.66667	6.66667	6.66667	6.66667	8.88889	6.66667	6.66667	6.66667	11.1111	8.88889	11.1111	4.44444	8.88889	11.1111	11.1111	8.88889	8.88889
142	O2	6.66667	8.88889	6.66667	4.44444	8.88889	6.66667	6.66667	6.66667	6.66667	8.88889	6.66667	6.66667	6.66667	6.66667	6.66667	6.66667	6.66667	6.66667
143	O2	11.1111	8.88889	8.88889	6.66667	8.88889	8.88889	6.66667	8.88889	8.88889	6.66667	6.66667	6.66667	8.88889	8.88889	11.1111	8.88889	11.1111	11.1111
144	O2	6.66667	2.22222	6.66667	4.44444	8.88889	8.88889	6.66667	6.66667	6.66667	8.88889	6.66667	6.66667	6.66667	8.88889	8.88889	6.66667	6.66667	8.88889
145	O2	6.66667	4.44444	6.66667	2.22222	2.22222	6.66667	2.22222	2.22222	4.44444	8.88889	4.44444	6.66667	0	0	8.88889	2.22222	2.22222	0
146	O2	6.66667	2.22222	8.88889	6.66667	6.66667	8.88889	2.22222	6.66667	8.88889	6.66667	6.66667	6.66667	2.22222	6.66667	6.66667	2.22222	4.44444	6.66667
147	O2	6.66667	8.88889	8.88889	6.66667	6.66667	8.88889	4.44444	8.88889	8.88889	11.1111	11.1111	11.1111	8.88889	11.1111	8.88889	11.1111	11.1111	11.1111
148	O2	8.88889	8.88889	8.88889	6.66667	8.88889	8.88889	8.88889	6.66667	8.88889	4.44444	8.88889	8.88889	8.88889	8.88889	8.88889	8.88889	8.88889	6.66667
149	O2	6.66667	8.88889	6.66667	6.66667	6.66667	6.66667	4.44444	6.66667	6.66667	8.88889	11.1111	11.1111	8.88889	8.88889	11.1111	11.1111	11.1111	11.1111
150	O2	6.66667	6.66667	6.66667	4.44444	6.66667	8.88889	4.44444	6.66667	8.88889	8.88889	8.88889	11.1111	6.66667	8.88889	8.88889	8.88889	11.1111	8.88889
151	O2	6.66667	6.66667	6.66667	4.44444	6.66667	6.66667	4.44444	6.66667	6.66667	8.88889	8.88889	11.1111	4.44444	8.88889	11.1111	8.88889	8.88889	8.88889
152	O2	8.88889	6.66667	6.66667	4.44444	6.66667	4.44444	4.44444	4.44444	4.44444	6.66667	6.66667	6.66667	4.44444	4.44444	4.44444	4.44444	6.66667	6.66667
153	O2	8.88889	8.88889	8.88889	4.44444	8.88889	8.88889	8.88889	6.66667	6.66667	8.88889	8.88889	6.66667	6.66667	8.88889	8.88889	8.88889	8.88889	8.88889
154	O2	11.1111	11.1111	11.1111	6.66667	11.1111	11.1111	8.88889	11.1111	11.1111	11.1111	8.88889	8.88889	4.44444	8.88889	8.88889	6.66667	8.88889	8.88889
155	O2	6.66667	8.88889	6.66667	4.44444	6.66667	6.66667	4.44444	6.66667	8.88889	4.44444	6.66667	8.88889	4.44444	8.88889	8.88889	4.44444	8.88889	8.88889
156	O2	6.66667	6.66667	6.66667	6.66667	6.66667	6.66667	6.66667	6.66667	6.66667	6.66667	6.66667	8.88889	8.88889	6.66667	11.1111	6.66667	8.88889	8.88889
157	O2	11.1111	11.1111	11.1111	8.88889	8.88889	11.1111	8.88889	11.1111	11.1111	8.88889	4.44444	11.1111	8.88889	8.88889	11.1111	8.88889	11.1111	11.1111
158	O2	8.88889	8.88889	8.88889	6.66667	4.44444	8.88889	4.44444	8.88889	8.88889	11.1111	11.1111	11.1111	11.1111	11.1111	11.1111	11.1111	11.1111	11.1111
159	O2	6.66667	6.66667	6.66667	6.66667	6.66667	6.66667	4.44444	6.66667	6.66667	11.1111	11.1111	11.1111	6.66667	8.88889	11.1111	8.88889	11.1111	11.1111
160	O2	8.88889	6.66667	4.44444	4.44444	6.66667	8.88889	4.44444	6.66667	8.88889	8.88889	8.88889	8.88889	4.44444	8.88889	11.1111	11.1111	11.1111	11.1111
161	O2	8.88889	6.66667	8.88889	8.88889	6.66667	4.44444	4.44444	6.66667	6.66667	4.44444	6.66667	11.1111	6.66667	6.66667	6.66667	4.44444	6.66667	4.44444
162	O2	6.66667	6.66667	8.88889	8.88889	6.66667	8.88889	8.88889	8.88889	11.1111	8.88889	8.88889	11.1111	11.1111	8.88889	11.1111	11.1111	11.1111	11.1111
163	O2	11.1111	6.66667	8.88889	6.66667	8.88889	8.88889	6.66667	6.66667	6.66667	6.66667	6.66667	6.66667	2.22222	6.66667	8.88889	2.22222	4.44444	4.44444
164	O2	8.88889	6.66667	11.1111	8.88889	8.88889	8.88889	6.66667	8.88889	8.88889	11.1111	11.1111	11.1111	11.1111	11.1111	11.1111	11.1111	11.1111	11.1111
165	O2	6.66667	6.66667	6.66667	0	6.66667	8.88889	4.44444	6.66667	4.44444	8.88889	8.88889	8.88889	2.22222	8.88889	8.88889	8.88889	8.88889	8.88889
166	O2	11.1111	11.1111	11.1111	8.88889	8.88889	11.1111	8.88889	11.1111	8.88889	8.88889	8.88889	11.1111	8.88889	8.88889	11.1111	8.88889	11.1111	11.1111
167	O2	11.1111	11.1111	8.88889	6.66667	8.88889	11.1111	6.66667	8.88889	8.88889	8.88889	6.66667	6.66667	4.44444	6.66667	6.66667	6.66667	6.66667	8.88889
168	O2	8.88889	8.88889	8.88889	6.66667	8.88889	6.66667	6.66667	8.88889	8.88889	11.1111	11.1111	11.1111	11.1111	11.1111	11.1111	11.1111	11.1111	11.1111
169	O2	8.88889	8.88889	8.88889	6.66667	8.88889	8.88889	8.88889	8.88889	8.88889	11.1111	11.1111	11.1111	6.66667	6.66667	6.66667	8.88889	8.88889	8.88889
170	O2	6.66667	6.66667	8.88889	6.66667	4.44444	8.88889	4.44444	4.44444	4.44444	6.66667	6.66667	6.66667	6.66667	6.66667	6.66667	4.44444	6.66667	6.66667
171	O2	8.88889	6.66667	6.66667	6.66667	6.66667	6.66667	6.66667	6.66667	6.66667	11.1111	8.88889	8.88889	8.88889	8.88889	8.88889	8.88889	8.88889	8.88889
172	O2	0	0	6.66667	6.66667	4.44444	6.66667	6.66667	2.22222	2.22222	8.88889	8.88889	8.88889	8.88889	6.66667	8.88889	6.66667	6.66667	6.66667
173	O2	6.66667	6.66667	6.66667	6.66667	6.66667	4.44444	4.44444	6.66667	4.44444	8.88889	8.88889	11.1111	11.1111	11.1111	8.88889	8.88889	11.1111	8.88889
174	O2	6.66667	6.66667	4.44444	2.22222	6.66667	6.66667	4.44444	6.66667	6.66667	8.88889	8.88889	6.66667	6.66667	8.88889	8.88889	2.22222	6.66667	8.88889
175	O2	4.44444	4.44444	4.44444	2.22222	4.44444	4.44444	4.44444	4.44444	4.44444	6.66667	6.66667	8.88889	6.66667	6.66667	6.66667	6.66667	4.44444	6.66667
176	O2	8.88889	6.66667	6.66667	4.44444	6.66667	6.66667	4.44444	6.66667	6.66667	8.88889	8.88889	8.88889	11.1111	8.88889	8.88889	8.88889	8.88889	11.1111
177	O2	4.44444	2.22222	6.66667	6.66667	4.44444	6.66667	6.66667	6.66667	6.66667	8.88889	8.88889	6.66667	6.66667	6.66667	11.1111	6.66667	8.88889	11.1111
178	O2	11.1111	4.44444	8.88889	4.44444	2.22222	4.44444	2.22222	4.44444	4.44444	8.88889	8.88889	6.66667	2.22222	6.66667	8.88889	2.22222	8.88889	8.88889
179	O2	4.44444	6.66667	8.88889	8.88889	6.66667	6.66667	6.66667	4.44444	6.66667	6.66667	8.88889	6.66667	6.66667	6.66667	6.66667	6.66667	8.88889	8.88889
180	O2	11.1111	11.1111	11.1111	11.1111	11.1111	11.1111	11.1111	11.1111	11.1111	4.44444	4.44444	4.44444	2.22222	4.44444	6.66667	2.22222	4.44444	4.44444
181	O2	2.22222	2.22222	2.22222	4.44444	4.44444	6.66667	4.44444	4.44444	4.44444	4.44444	6.66667	6.66667	6.66667	6.66667	6.66667	6.66667	6.66667	6.66667
182	O2	8.88889	6.66667	8.88889	6.66667	6.66667	8.88889	6.66667	6.66667	6.66667	8.88889	6.66667	8.88889	6.66667	6.66667	8.88889	6.66667	8.88889	8.88889
183	O2	6.66667	6.66667	4.44444	6.66667	6.66667	6.66667	4.44444	6.66667	6.66667	11.1111	8.88889	8.88889	6.66667	11.1111	11.1111	6.66667	6.66667	6.66667
184	O2	8.88889	6.66667	6.66667	4.44444	6.66667	6.66667	6.66667	6.66667	6.66667	6.66667	4.44444	11.1111	4.44444	8.88889	8.88889	6.66667	4.44444	11.1111
185	O2	6.66667	8.88889	8.88889	4.44444	6.66667	6.66667	4.44444	8.88889	6.66667	6.66667	6.66667	6.66667	4.44444	6.66667	6.66667	6.66667	6.66667	6.66667
186	O2	6.66667	6.66667	4.44444	6.66667	6.66667	6.66667	2.22222	4.44444	4.44444	8.88889	6.66667	8.88889	4.44444	6.66667	6.66667	4.44444	6.66667	6.66667
187	O2	6.66667	6.66667	6.66667	6.66667	6.66667	6.66667	6.66667	6.66667	6.66667	8.88889	11.1111	11.1111	11.1111	11.1111	8.88889	6.66667	6.66667	8.88889
188	O2	8.88889	8.88889	6.66667	6.66667	4.44444	8.88889	6.66667	6.66667	4.44444	6.66667	6.66667	6.66667	4.44444	6.66667	6.66667	6.66667	6.66667	6.66667
189	O2	8.88889	8.88889	6.66667	6.66667	6.66667	6.66667	6.66667	4.44444	8.88889	8.88889	6.66667	8.88889	8.88889	8.88889	8.88889	4.44444	8.88889	8.88889
190	O2	8.88889	6.66667	8.88889	4.44444	8.88889	8.88889	6.66667	6.66667	8.88889	11.1111	11.1111	11.1111	8.88889	8.88889	11.1111	8.88889	11.1111	11.1111
191	O2	8.88889	6.66667	6.66667	2.22222	6.66667	4.44444	4.44444	2.22222	2.22222	11.1111	8.88889	8.88889	4.44444	6.66667	8.88889	8.88889	11.1111	11.1111
192	O2	6.66667	4.44444	6.66667	6.66667	4.44444	6.66667	4.44444	4.44444	6.66667	8.88889	8.88889	8.88889	11.1111	6.66667	8.88889	8.88889	11.1111	11.1111
193	O2	4.44444	4.44444	4.44444	4.44444	4.44444	4.44444	4.44444	4.44444	4.44444	4.44444	4.44444	4.44444	4.44444	4.44444	4.44444	4.44444	4.44444	4.44444
194	O2	8.88889	8.88889	6.66667	4.44444	6.66667	6.66667	4.44444	8.88889	8.88889	11.1111	11.1111	11.1111	8.88889	11.1111	11.1111	11.1111	11.1111	11.1111
195	O2	2.22222	4.44444	6.66667	6.66667	6.66667	6.66667	6.66667	8.88889	8.88889	8.88889	6.66667	6.66667	4.44444	4.44444	8.88889	4.44444	6.66667	4.44444
196	O2	6.66667	6.66667	8.88889	6.66667	6.66667	8.88889	6.66667	6.66667	6.66667	11.1111	11.1111	11.1111	11.1111	11.1111	11.1111	11.1111	11.1111	11.1111
197	O2	6.66667	6.66667	6.66667	6.66667	6.66667	6.66667	6.66667	6.66667	6.66667	8.88889	11.1111	11.1111	11.1111	8.88889	11.1111	6.66667	11.1111	8.88889
198	O2	6.66667	6.66667	6.66667	4.44444	6.66667	6.66667	4.44444	4.44444	6.66667	11.1111	11.1111	11.1111	8.88889	11.1111	11.1111	8.88889	11.1111	11.1111
199	O2	6.66667	6.66667	6.66667	4.44444	6.66667	4.44444	0	2.22222	2.22222	8.88889	6.66667	8.88889	4.44444	6.66667	11.1111	4.44444	8.88889	8.88889
200	O2	6.66667	4.44444	8.88889	8.88889	6.66667	8.88889	6.66667	8.88889	6.66667	8.88889	8.88889	11.1111	8.88889	11.1111	11.1111	11.1111	11.1111	11.1111
201	O2	11.1111	8.88889	6.66667	8.88889	8.88889	6.66667	6.66667	8.88889	8.88889	6.66667	4.44444	4.44444	4.44444	6.66667	11.1111	4.44444	6.66667	8.88889
202	O2	4.44444	4.44444	6.66667	6.66667	6.66667	6.66667	4.44444	6.66667	6.66667	11.1111	6.66667	6.66667	4.44444	11.1111	11.1111	8.88889	11.1111	11.1111
203	O2	6.66667	8.88889	6.66667	8.88889	8.88889	6.66667	6.66667	6.66667	8.88889	8.88889	4.44444	8.88889	6.66667	6.66667	8.88889	6.66667	8.88889	8.88889
204	O2	11.1111	8.88889	11.1111	11.1111	8.88889	11.1111	8.88889	8.88889	8.88889	8.88889	8.88889	8.88889	4.44444	8.88889	8.88889	4.44444	8.88889	8.88889
205	O2	6.66667	4.44444	4.44444	4.44444	6.66667	6.66667	4.44444	6.66667	6.66667	11.1111	11.1111	8.88889	8.88889	11.1111	11.1111	8.88889	8.88889	8.88889
206	O2	8.88889	6.66667	6.66667	4.44444	6.66667	6.66667	6.66667	6.66667	8.88889	8.88889	8.88889	8.88889	4.44444	6.66667	8.88889	4.44444	6.66667	11.1111
207	O2	4.44444	6.66667	6.66667	6.66667	6.66667	8.88889	6.66667	6.66667	8.88889	6.66667	6.66667	8.88889	8.88889	8.88889	8.88889	8.88889	8.88889	8.88889
208	O2	6.66667	6.66667	6.66667	4.44444	6.66667	6.66667	6.66667	6.66667	8.88889	4.44444	4.44444	4.44444	4.44444	4.44444	6.66667	4.44444	4.44444	6.66667
209	O2	6.66667	6.66667	8.88889	6.66667	8.88889	8.88889	6.66667	8.88889	8.88889	6.66667	6.66667	8.88889	8.88889	8.88889	8.88889	8.88889	8.88889	8.88889
210	O2	8.88889	8.88889	8.88889	4.44444	8.88889	8.88889	8.88889	8.88889	8.88889	11.1111	8.88889	8.88889	8.88889	11.1111	11.1111	8.88889	8.88889	11.1111
211	O2	8.88889	6.66667	4.44444	4.44444	6.66667	8.88889	4.44444	6.66667	8.88889	8.88889	8.88889	8.88889	4.44444	8.88889	8.88889	8.88889	6.66667	8.88889
212	O2	4.44444	6.66667	6.66667	4.44444	4.44444	6.66667	4.44444	4.44444	6.66667	8.88889	11.1111	8.88889	6.66667	8.88889	8.88889	6.66667	8.88889	8.88889
213	O2	8.88889	8.88889	8.88889	4.44444	8.88889	11.1111	4.44444	8.88889	11.1111	11.1111	11.1111	11.1111	8.88889	11.1111	11.1111	11.1111	11.1111	11.1111
214	O2	8.88889	6.66667	8.88889	6.66667	6.66667	8.88889	6.66667	6.66667	6.66667	6.66667	4.44444	6.66667	4.44444	4.44444	4.44444	4.44444	4.44444	2.22222
215	O2	8.88889	6.66667	6.66667	6.66667	4.44444	4.44444	4.44444	6.66667	6.66667	8.88889	8.88889	4.44444	4.44444	6.66667	8.88889	4.44444	6.66667	6.66667
216	O2	11.1111	6.66667	4.44444	6.66667	6.66667	6.66667	4.44444	4.44444	4.44444	8.88889	8.88889	8.88889	6.66667	6.66667	8.88889	4.44444	4.44444	4.44444
217	O2	8.88889	8.88889	8.88889	4.44444	6.66667	8.88889	6.66667	6.66667	8.88889	11.1111	8.88889	8.88889	6.66667	8.88889	11.1111	6.66667	11.1111	11.1111
218	O2	8.88889	8.88889	11.1111	6.66667	8.88889	11.1111	6.66667	8.88889	8.88889	8.88889	11.1111	11.1111	8.88889	11.1111	11.1111	8.88889	11.1111	8.88889
219	O2	8.88889	4.44444	8.88889	4.44444	4.44444	8.88889	2.22222	8.88889	8.88889	8.88889	8.88889	8.88889	4.44444	8.88889	11.1111	6.66667	8.88889	8.88889
220	O2	8.88889	8.88889	11.1111	11.1111	6.66667	6.66667	6.66667	6.66667	2.22222	8.88889	8.88889	8.88889	11.1111	8.88889	11.1111	8.88889	8.88889	8.88889
221	O2	2.22222	4.44444	2.22222	0	2.22222	2.22222	2.22222	4.44444	4.44444	4.44444	6.66667	4.44444	4.44444	8.88889	8.88889	4.44444	6.66667	4.44444
222	O2	6.66667	6.66667	6.66667	4.44444	6.66667	6.66667	6.66667	8.88889	8.88889	8.88889	6.66667	11.1111	6.66667	11.1111	8.88889	6.66667	6.66667	6.66667
223	O2	6.66667	6.66667	4.44444	0	6.66667	6.66667	6.66667	6.66667	6.66667	8.88889	11.1111	8.88889	4.44444	8.88889	11.1111	4.44444	8.88889	11.1111
224	O2	6.66667	6.66667	8.88889	4.44444	6.66667	11.1111	8.88889	11.1111	11.1111	8.88889	8.88889	8.88889	8.88889	8.88889	8.88889	6.66667	8.88889	8.88889
225	O2	8.88889	8.88889	8.88889	8.88889	8.88889	8.88889	6.66667	6.66667	6.66667	6.66667	6.66667	4.44444	2.22222	6.66667	4.44444	4.44444	4.44444	4.44444
226	O2	8.88889	8.88889	8.88889	6.66667	6.66667	8.88889	6.66667	8.88889	4.44444	8.88889	8.88889	8.88889	11.1111	11.1111	11.1111	11.1111	11.1111	11.1111
227	O2	6.66667	4.44444	6.66667	4.44444	6.66667	6.66667	2.22222	4.44444	4.44444	6.66667	6.66667	4.44444	4.44444	6.66667	8.88889	4.44444	6.66667	6.66667
228	O2	8.88889	8.88889	6.66667	6.66667	6.66667	8.88889	6.66667	8.88889	8.88889	8.88889	8.88889	8.88889	8.88889	8.88889	8.88889	6.66667	8.88889	8.88889
229	O2	6.66667	8.88889	6.66667	6.66667	8.88889	8.88889	4.44444	8.88889	6.66667	8.88889	8.88889	8.88889	6.66667	6.66667	8.88889	6.66667	8.88889	6.66667
230	O2	6.66667	8.88889	4.44444	2.22222	8.88889	6.66667	4.44444	6.66667	8.88889	8.88889	6.66667	6.66667	6.66667	6.66667	4.44444	4.44444	4.44444	6.66667
231	O2	6.66667	4.44444	8.88889	8.88889	8.88889	11.1111	6.66667	8.88889	8.88889	11.1111	8.88889	6.66667	8.88889	11.1111	11.1111	11.1111	11.1111	8.88889
232	O2	8.88889	6.66667	6.66667	6.66667	4.44444	8.88889	4.44444	6.66667	8.88889	11.1111	11.1111	8.88889	8.88889	8.88889	11.1111	8.88889	11.1111	8.88889
233	O2	6.66667	8.88889	6.66667	6.66667	8.88889	8.88889	8.88889	8.88889	8.88889	11.1111	8.88889	11.1111	8.88889	11.1111	11.1111	8.88889	11.1111	11.1111
234	O2	6.66667	8.88889	6.66667	6.66667	6.66667	6.66667	4.44444	6.66667	6.66667	8.88889	8.88889	8.88889	6.66667	8.88889	11.1111	8.88889	8.88889	8.88889
235	O2	2.22222	6.66667	6.66667	2.22222	4.44444	6.66667	4.44444	6.66667	6.66667	8.88889	8.88889	8.88889	8.88889	8.88889	8.88889	8.88889	8.88889	8.88889
236	O2	6.66667	4.44444	4.44444	4.44444	6.66667	4.44444	4.44444	4.44444	4.44444	6.66667	6.66667	2.22222	2.22222	6.66667	6.66667	6.66667	6.66667	6.66667
237	O2	6.66667	6.66667	6.66667	4.44444	6.66667	6.66667	4.44444	6.66667	6.66667	8.88889	6.66667	6.66667	6.66667	11.1111	11.1111	8.88889	11.1111	6.66667
238	O2	8.88889	4.44444	8.88889	4.44444	6.66667	8.88889	4.44444	6.66667	8.88889	8.88889	6.66667	8.88889	6.66667	6.66667	8.88889	4.44444	8.88889	8.88889
239	O2	8.88889	8.88889	8.88889	6.66667	6.66667	8.88889	6.66667	8.88889	8.88889	8.88889	8.88889	8.88889	6.66667	8.88889	11.1111	8.88889	11.1111	11.1111
240	O2	8.88889	4.44444	6.66667	4.44444	4.44444	8.88889	4.44444	6.66667	6.66667	8.88889	8.88889	8.88889	8.88889	8.88889	8.88889	6.66667	8.88889	6.66667
241	O2	11.1111	6.66667	8.88889	6.66667	8.88889	8.88889	6.66667	6.66667	6.66667	8.88889	8.88889	8.88889	8.88889	8.88889	8.88889	8.88889	8.88889	8.88889
242	O2	6.66667	6.66667	8.88889	4.44444	4.44444	6.66667	4.44444	8.88889	11.1111	8.88889	8.88889	11.1111	8.88889	8.88889	8.88889	11.1111	11.1111	11.1111
243	O2	8.88889	8.88889	6.66667	6.66667	6.66667	8.88889	4.44444	6.66667	8.88889	11.1111	11.1111	11.1111	11.1111	11.1111	11.1111	8.88889	11.1111	11.1111
244	O2	6.66667	8.88889	4.44444	4.44444	6.66667	4.44444	4.44444	6.66667	6.66667	6.66667	6.66667	8.88889	6.66667	6.66667	6.66667	6.66667	6.66667	6.66667
245	O2	8.88889	8.88889	8.88889	8.88889	6.66667	8.88889	4.44444	6.66667	8.88889	11.1111	11.1111	11.1111	11.1111	8.88889	11.1111	6.66667	6.66667	11.1111
246	O2	8.88889	11.1111	11.1111	11.1111	6.66667	8.88889	4.44444	11.1111	11.1111	11.1111	8.88889	8.88889	8.88889	8.88889	8.88889	8.88889	6.66667	8.88889
247	O2	11.1111	11.1111	8.88889	11.1111	8.88889	8.88889	8.88889	8.88889	8.88889	8.88889	11.1111	8.88889	6.66667	11.1111	11.1111	6.66667	8.88889	11.1111
248	O2	11.1111	6.66667	8.88889	8.88889	11.1111	8.88889	6.66667	6.66667	6.66667	2.22222	0	2.22222	0	2.22222	0	2.22222	2.22222	2.22222
249	O2	8.88889	6.66667	8.88889	8.88889	8.88889	11.1111	6.66667	8.88889	11.1111	8.88889	4.44444	11.1111	11.1111	11.1111	11.1111	8.88889	11.1111	11.1111
250	O2	6.66667	4.44444	8.88889	6.66667	6.66667	6.66667	4.44444	6.66667	8.88889	8.88889	8.88889	11.1111	11.1111	11.1111	11.1111	11.1111	11.1111	11.1111
251	O2	6.66667	6.66667	4.44444	4.44444	4.44444	4.44444	4.44444	2.22222	2.22222	4.44444	4.44444	4.44444	4.44444	4.44444	8.88889	4.44444	4.44444	4.44444
252	O2	8.88889	4.44444	8.88889	4.44444	6.66667	8.88889	4.44444	8.88889	6.66667	8.88889	8.88889	11.1111	6.66667	8.88889	8.88889	6.66667	11.1111	11.1111
253	O2	8.88889	8.88889	11.1111	4.44444	6.66667	8.88889	6.66667	8.88889	11.1111	8.88889	8.88889	11.1111	8.88889	8.88889	8.88889	8.88889	8.88889	11.1111
254	O2	6.66667	6.66667	8.88889	6.66667	6.66667	8.88889	6.66667	8.88889	8.88889	4.44444	2.22222	8.88889	2.22222	2.22222	6.66667	2.22222	6.66667	6.66667
255	O2	11.1111	6.66667	8.88889	4.44444	6.66667	6.66667	4.44444	8.88889	11.1111	11.1111	8.88889	11.1111	8.88889	8.88889	11.1111	8.88889	11.1111	11.1111
256	O2	11.1111	8.88889	8.88889	8.88889	8.88889	11.1111	8.88889	4.44444	11.1111	11.1111	11.1111	11.1111	6.66667	11.1111	11.1111	6.66667	8.88889	11.1111
257	O2	8.88889	4.44444	8.88889	8.88889	6.66667	8.88889	6.66667	6.66667	6.66667	8.88889	11.1111	2.22222	2.22222	8.88889	8.88889	6.66667	8.88889	11.1111
258	O2	6.66667	6.66667	8.88889	8.88889	8.88889	8.88889	6.66667	8.88889	8.88889	8.88889	8.88889	8.88889	6.66667	8.88889	8.88889	8.88889	6.66667	6.66667
259	O2	6.66667	6.66667	8.88889	8.88889	6.66667	8.88889	8.88889	8.88889	6.66667	8.88889	8.88889	11.1111	8.88889	8.88889	11.1111	8.88889	11.1111	8.88889
260	O2	11.1111	6.66667	8.88889	6.66667	8.88889	8.88889	6.66667	8.88889	8.88889	6.66667	6.66667	4.44444	8.88889	11.1111	11.1111	8.88889	8.88889	11.1111
261	O2	8.88889	4.44444	8.88889	8.88889	4.44444	8.88889	6.66667	6.66667	8.88889	8.88889	8.88889	11.1111	11.1111	8.88889	8.88889	6.66667	8.88889	8.88889
262	O2	8.88889	8.88889	6.66667	6.66667	6.66667	6.66667	6.66667	8.88889	8.88889	8.88889	6.66667	6.66667	8.88889	8.88889	11.1111	6.66667	11.1111	11.1111
263	O2	6.66667	4.44444	2.22222	4.44444	6.66667	6.66667	4.44444	6.66667	6.66667	8.88889	8.88889	11.1111	8.88889	8.88889	8.88889	8.88889	8.88889	11.1111
264	O2	11.1111	8.88889	8.88889	4.44444	8.88889	8.88889	8.88889	11.1111	8.88889	11.1111	8.88889	11.1111	8.88889	11.1111	8.88889	11.1111	11.1111	11.1111
265	O2	11.1111	8.88889	6.66667	6.66667	6.66667	8.88889	6.66667	8.88889	8.88889	11.1111	11.1111	11.1111	11.1111	11.1111	11.1111	8.88889	11.1111	8.88889
266	O2	8.88889	8.88889	8.88889	8.88889	11.1111	11.1111	8.88889	8.88889	8.88889	4.44444	6.66667	11.1111	11.1111	8.88889	8.88889	6.66667	8.88889	11.1111
267	O2	8.88889	8.88889	8.88889	6.66667	8.88889	8.88889	6.66667	8.88889	8.88889	11.1111	6.66667	8.88889	6.66667	6.66667	8.88889	8.88889	8.88889	8.88889
268	O2	4.44444	6.66667	4.44444	4.44444	4.44444	4.44444	4.44444	4.44444	6.66667	4.44444	6.66667	4.44444	4.44444	6.66667	4.44444	4.44444	6.66667	6.66667
269	O2	6.66667	4.44444	6.66667	4.44444	4.44444	6.66667	4.44444	6.66667	6.66667	6.66667	6.66667	4.44444	4.44444	6.66667	8.88889	4.44444	6.66667	6.66667
270	O2	6.66667	6.66667	6.66667	6.66667	8.88889	8.88889	4.44444	6.66667	8.88889	8.88889	11.1111	11.1111	11.1111	11.1111	11.1111	8.88889	11.1111	11.1111
271	O2	6.66667	8.88889	6.66667	8.88889	4.44444	6.66667	4.44444	6.66667	8.88889	4.44444	8.88889	8.88889	8.88889	6.66667	8.88889	6.66667	6.66667	4.44444
272	O2	8.88889	8.88889	8.88889	6.66667	8.88889	8.88889	8.88889	11.1111	11.1111	6.66667	6.66667	8.88889	6.66667	6.66667	6.66667	6.66667	6.66667	6.66667
273	O2	2.22222	2.22222	2.22222	2.22222	2.22222	2.22222	2.22222	6.66667	6.66667	8.88889	8.88889	6.66667	4.44444	6.66667	6.66667	4.44444	4.44444	6.66667
274	O2	11.1111	8.88889	8.88889	8.88889	8.88889	8.88889	8.88889	8.88889	8.88889	8.88889	8.88889	8.88889	8.88889	8.88889	8.88889	8.88889	8.88889	8.88889
275	O2	6.66667	8.88889	8.88889	4.44444	6.66667	6.66667	4.44444	6.66667	8.88889	8.88889	8.88889	8.88889	6.66667	8.88889	6.66667	6.66667	4.44444	8.88889
276	O2	8.88889	8.88889	8.88889	2.22222	8.88889	11.1111	4.44444	8.88889	8.88889	11.1111	11.1111	11.1111	11.1111	11.1111	11.1111	11.1111	11.1111	11.1111
277	O2	11.1111	2.22222	11.1111	8.88889	6.66667	11.1111	6.66667	11.1111	6.66667	11.1111	8.88889	8.88889	8.88889	6.66667	11.1111	6.66667	11.1111	11.1111
278	O2	8.88889	8.88889	8.88889	8.88889	6.66667	8.88889	6.66667	8.88889	8.88889	8.88889	11.1111	8.88889	6.66667	11.1111	11.1111	6.66667	11.1111	11.1111
279	O2	11.1111	8.88889	8.88889	8.88889	8.88889	11.1111	11.1111	11.1111	11.1111	8.88889	11.1111	11.1111	11.1111	8.88889	11.1111	8.88889	8.88889	11.1111
280	O2	8.88889	8.88889	8.88889	8.88889	8.88889	6.66667	6.66667	6.66667	8.88889	8.88889	8.88889	8.88889	6.66667	8.88889	8.88889	8.88889	8.88889	8.88889
